# Supplementary material for: Illicit Substance Use and the COVID-19 Pandemic in the United States: A Scoping Review and Characterization of Research Evidence in Unprecedented Times
Source: Int J Environ Res Public Health. 2022 Jul 21;19(14):8883. doi: 10.3390/ijerph19148883 (PMC9317093; doi:10.3390/ijerph19148883)
Supplement: Supplementary file 1 [file ijerph-19-08883-s001.zip]

Archive with 1 entries (1 files):
- TableS1-Detailed.xlsx
