# Supplementary material for: Illicit Substance Use and the COVID-19 Pandemic in the United States: A Scoping Review and Characterization of Research Evidence in Unprecedented Times
Source: Int J Environ Res Public Health. 2022 Jul 21;19(14):8883. doi: 10.3390/ijerph19148883 (PMC9317093; doi:10.3390/ijerph19148883)
Supplement: Supplementary file 1 [file ijerph-19-08883-s001.zip › TableS1-Detailed.xlsx]

## Sheet: Sheet1
Author (Year)	Date published	Study Design	Data source	Study population	Sample size	Region	Data pre and post pandemic	Time period of data collection	Changes in substance use propensity		Changes in contexts and behaviors	Changes in drug supplies	Changes in health care delivery or health care access		Changes in health outcomes		Notes
									Population with history of substance use	General population			Main outcome(s)	Secondary outcome(s)	Main outcome(s)	Secondary outcome(s)
French et al (2021)	Aug 1 2021	Cross-sectional	Online survey	Participants requested and received naloxone medication from a free mailed program in study region	422 survey respondents	Philadelphia, PA	No	Mar 1 2020 - Jan 31 2021					Most frequently reported barriers to accessing naloxone were: COVID quarantine (25.1%), lack of knowledge about access (13.2%), and cost (11.2%)
Hughes et al (2021)	Mar 15 2021	Retrospective observational	Medical records - patient information	Patients who had ever been prescribed a buprenorphine-containing medication and had an ICD-10 diagnosis code for OUD in EHR system at a single family medicine clinic with a high concentration of providers that offer office-based opioid treatment (OBOT) services in aprimarily rural and micropolitan region with a high overdose rate in study region	242 patients	Appalachian Mountains	Yes	Jan 16 2020 - Mar 15 2020 (Pre-pandemic); Mar 16 2020 - Apr 15 2020) (Transition); April 16 2020 - Jun 15 2020 (Post-pandemic)					Total MOUD visits increased during COVID (436 pre vs. 581 post, p < 0.001)	Increase in clinic's catchment area after policy change with greatest increases in patients coming from rural ZIP codes			Only significant comparisons shown
Ridout et al (2021)	Mar 3 2021	Retrospective observational	Medical records - EHR	Patients seeking outpatient psychiatric care at Kaiser Permanente Northern CA	94720 (2019); 94589 (2020)	Northern California	Yes	Mar 9 2019 - Mar 31 2019 (Pre-pandemic); Mar 9 2020 - Mar 31 2020 (Post-pandemic)							47.8% (95% CI 42.7-52.8) increase in non-alcohol related SUD psychiatric visit pre-pandemic (2019) compared to post pandemic (2020)
Handberry et al (2021)	May 6 2021	Retrospective observational	Medical records - EMS	Patients included in the NEMSIS database	16M (2018); 22M (2019); 25M (2020) total activations	States and territories participated in reporting to NEMSIS, US	Yes	Jan 1 2018 - Feb 29 2020 (Pre-pandemic); March 1 2020 - Dec 31 2020 (Post-pandemic)							The percentage of opioid-related EMS activations increased from 0.6% to 1.1% (n = 3264 to 4802) during weeks 8–18 (Joinpoint P < .001) followed by a gradual decrease (Joinpoint P < .001) to 0.7% (n = 3411) by week 43	Opioid use–related activations increased after the pandemic vs. before pandemic more among males than females (39.2% vs 31.6%) Opioid use–related activations increased after the pandemic vs. before more for adolescents and younger adults (63.9%) compared with middle-aged (36.4%) and older adults (20.0%) Opioid use–related activations increased more among Asian (44.4%), NH/PI (43.4%), and AI/AN (4…	Other percent change in opioid-related activation stratified by sex/age/race detailed in Table 1
Brothers et al (2021)	Apr 29 2021	Retrospective census	Comprehensive state-wide survey of Connecticut opioid treatment programs; State-level autopsies/toxicology reports on confirmed opioid-involved deaths	Patients dispensed methadone at opioid treatment programs (OTPs); people at risk for opioid-involved deaths in study region	24261 patients served at 8 OTPs in Connecticut; All confirmed opioid involved deaths in Connecticut	Connecticut	Yes	Jan 1 2015 - Dec 31 2019 (Pre-pandemic); Jan 1 2020 - Aug 31 2020 (Post-pandemic)					19% to 16700% increase in percent of patients receiving longer-periods (3 to 28 days) of take home doses after pandemic compared to the quantity before pandemic; 36% to 74% decrease in ≤1 and 2-day take-home doses respectively after pandemic compared to the quantity before pandemic		1972 all opioid fatalities before pandemic vs. 539 all opioid fatalities after pandemic; 1791 opioid fatalities not involving methadone before pandemic vs 480 opioid fatalities not involving methadone after pandemic 74 methadone-only fatalities before pandemic vs. 22 methadone-only fatalities after pandemic (χ2 = 1.803, p= 0.406); 181 all methadone-involved fatalities not before pandemic vs 59 al…
Amram et al (2021)	Jun 24 2021	Retrospective observational	Pre-post convenience survey; Medical records - patient information	English-speaking patients 18+ dispensed methadone at a Spokane opioid treatment program (OTP)	249 patients	Spokane County, Washington	Yes	Dec 1 2019 - Feb 29 2020 (Pre-pandemic); Apr 1 2020 - Jun 30 2020 (Post-pandemic)					Average of 39.2 take-home doses per 91 days dispensed to a client during 3-month period before COVID-19 exemptions vs. average 80.6 take-home doses per 91 days dispensed to a client during 3-month period after COVID-19 exemptions	Clients who reported using methamphetamine during survey in 2019 experienced the largest increase in take-home dosage per 91 days with an average increase of 55.6 compared to those not using methamphetamine with an average increase of only 35 take-home doses per 91 days (p ≤0.001)			Further breakdown of take-home dose changes by clients characteristics in Table 1 and Table 2
Jones et al (a) (2021)	May 23 2021	Cross-sectional	Email survey	DATA-waived physicians identified through DEA files	10238 clinicians	US	No	Jun 23 2020 - Aug 19 2020					30% of clinicians who reported past 12-month buprenorphine prescribing also reported having their practice setting closed to in-person visit during the pandemic	33% of clinicians who reported past 12-month buprenorphine prescribing also reported remote prescribing to new patients without in-person examination The strongest predictors of remote buprenorphine prescribing to new patients were prescribing buprenorphine to larger numbers of patients (OR 2.27 - OR 9.95 with increasing number of patients) in an average month in the past year and closure of the …			Further details in tables and figures of article
Jones et al (b) (2021)	Jan 6 2021	Retrospective observational; Comparative	Medical records - patient information	Patients dispensed OUD captured in the IQVIA Total Patient Tracker database	All patients dispensed buprenorphine products in data source during the study period (national sample)	US	Yes	Jan 1 2019 - May 31 2020					The number of unique patients dispensed ER intramuscular naltrexone fell statistically significantly below forecasted estimates in each month, March 2020 to May 2020	In March 2020, an estimated -1039 (95 % CI: -1528 to -550) fewer patients were dispensed ER intramuscular naltrexone compared to forecasted estimates, followed by -2139 (95 %CI: -2629 to -1650) fewer patients in April 2020, and -2498 (95 % CI: -2987 to -2009) fewer patients in May 2020 The numbers of unique patients dispensed naloxone fluctuated during the study period (mean=73,573 [SD=3768]; ran…
Caton et al (2021)	Jan 28 2021	Cross-sectional	Online survey	Primary care clinics enrolled in an existing medication for opioid use disorder (MOUD) treatment expansion project	57 clinics	US	No	Apr 20 2020 - May 8 2020					65.4% clinics reported prescribing buprenorphine for longer durations during pandemic than pre-pandemic	31.7% clinics reported treatment rention is easier during pandemic compared with before 56.1% clinics states increased demand for behavioral health and/or counseling visits (14% unchanged, 10.5% decreased); 47.4% clinics states unchanged demand for medication visiits (17.5% dcreased, 21.1% increased)
Grunvald et al (2021)	Mar 17 2021	Retrospective observational	Medical records - ED; State and Chittenden County overdose reports	Patients 18+ presenting to ED for signs of opioid use disorder who meet inclusion critieria under the ED program that initiate medication for opioid use disorder (STAR) at University of Vermont Medical Center; Vermont residents with overdose-related fatalities	126 (Pre-pandemic); 4 (During/Post-pandemic); All overdose deaths in report	Vermont	Yes	Feb 1 2019 - Feb 29 2020 (Pre-pandemic); Mar 1 2020 - May 31 2020 (Post-pandemic)							The monthly average number of ED visits decreased significantly from 5126.9 to 3306.7 between the pre-pandemic and pandemic periods (Diff = -1820.3; 95% CI, -3406.3 to -234.2) Mean monthly statewide overdose-related fatalities increased significantly from 9.4 to 15.3 (Diff = 5.9; 95% CI, 0.8 to 11.1); Chittenden County overdose-related fatalities increased slightly from 1.5 to 2.3 (Diff = 0.8; 95…	The monthly average percentage of patients screening positive for opioid use disorder increased slightly from 4.3 to 4.6 between pre-pandemic and pandemic periods (Diff = 0.3; 95% CI, -0.4 to 1.0) Average number of monthly ED visits for overdose increased slightly from 17.7 to 20.3 between the pre-pandemic and pandemic periods (Diff = 2.6; 95% CI, -4.8 to 10.1) Average monthly proportion of ED vi…	To account for potential seasonal variations in opioid use, the analysis was repeated using pre-pandemic data that were restricted to the same months of the pandemic (March–May) in 2019. During the seasonal period of 2019, there were 15 opioid-related fatalities compared with 45 with 1 case pending during the pandemic period, representing a mean monthly increase between seasonal periods from 5.0 …
Janulis et al (2021)	Apr 10 2021	Longitudinal cohort	Cohort study data	Young men who have sex with men and young transgender women part of the study cohort	458 study participants	Chicago, Illinois	Yes	Mar 21 2020 - Oct 1 2020		Notable decrease in the percentage of individuals using non-marijuana drugs on 3–5 occasions (23.3%–10.3%) during last visit before pandemic and during pandemic respectively, and an increase in all categories between 6–9 to 40+ occasions; For non-marijuana drug use, the baseline multilevel model controlling for age, HIV status, and gender identity indicated that drug use was less common during th…							Only main findings included
Mistler et al (2021)	Apr 8 2021	Cross-sectional	Phone survey	Participants from parent study recruited from Connecticut's largest addiction treatment setting providing MOUD	110 patients	Connecticut	No	May 7 2020 - Sep 18 2020	23% of the racial-ethnic minority subgroup reported a decrease in the use of non-prescription drugs compared to 4.5% White participants reporting the same; 12% of racial-ethnic minority participants compared to 14% of White participants reported an increase in the use of non-prescription drugs (p = 0.018)		80% reported no change in number of sexual partners after pandemic; 82% reported no change in condomless sex; 90% reported no changes in transactional sex seeking; 8.2% participants reported increase, 9.1% reported decrease, and 82.7% reported no changes in stocking up injection equipment during the pandemic; 12.7% reported an increase in keeping a naloxone supply in case of overdose during pande…		7.3% participants reported having trouble accessing methadone clinic for methadone dose, 66.4% reported having take-home bottles				Significant or most relevant findings presented, further detailed breakdowns of risk factors/impacts by racial-ethnicities found in Table 2-4
Young et al (2021)	Jun 4 2021	Retrospective observational	Medical records - ED	Injured patients with blood alcohol concentration and urine toxicology tests admitted in 11 American College of Surgeons Level I and II trauma centers across 7 counties in study region	20448 patients (total); 7707 (Control group); 6022 (Pre-pandemic group), 6719 (Post-pandemic group)	Southern California	Yes	Mar 19 2019 - Jun 30 2019 (Historical control); Jan 1 2020 - Mar 18 2020 (Pre-pandemic); Mar 19 2020 - Jun 30 2020 (Post-pandemic)		Significant increases in positive amphetamines toxicology tests post-pandemic (10.4%) vs. pre-pandemic (7.5%) (p<0.001), and significant increases in positive amphetamines toxicology tests in pre-pandemic and post-pandemic vs. control (9.3%) (control vs post-pandemic p=0.01, control vs pre-pandemic p<0.001) ; Significant decreases in positive opioids toxicology tests pre-pandemic (5.6%) and post-…							Only significant comparisons shown
Vieson et al (2021)	Jun 24 2021	Retrospective observational	Vital records - Ohio Department of Health death records	Residents identified in the data source with opioid overdose deaths (OOD)	All census OOD included in analysis	Ohio	Yes	Jan 1 2010 - Dec 31 2020							OOD rate of 11.15 in Q2 of 2020 was statistically equivalent to the previous peak level of 10.87 in Q1 of 2017; Significant increase in the OOD rate from Q1 to Q2 of 2020; The poisoning indicator fentanyl was present in 94% of OOD during Q2 of 2020; OOD rate of 14.29 in Q2 of 2020 was significantly higher than the previous peak level of 8.34 in Q2 of 2017		Abstract only
Bandara et al (2020)	Jul 13 2020	Cross-sectional	Email survey	Leaderships from 16 carceral systems identified as potentially initiating OAT	16 eligible systems	US	No	May 5 2020 - May 20 2020					10 systems reported a reduction in MOUD program scale during pandemic	8 reported challenges in maintaining adequate number of program clinical staffs during pandemic			Significant or most relevant findings presented
Soares et al (2021)	Mar 19 2021	Retrospective observational	Medical records - ED	All adult ED visits to one of the 25 EDs across 6 health systems during study periods	1215250 visits (2018); 1283303 visits (2019); 1074936 visits (2020)	Connecticut, North Carolina, Colorado, Massachusetts, Alabama, Rhode Island	Yes	Jan 1 2018 - Dec 31 2019 (Pre-pandemic); Jan 1 2020 - Dec 31 2020 (Post-pandemic)							Significant percent increase of 28.5% (95% CI 23.3-34) in overall rate of ED visits for opioid overdose per 100 all-cause ED visits in 2020 compared to the same rate in the combined periods of 2018-2019; Significant percent increase of 28.5% (95% CI 23.3-34) in overall rate of ED visits for opioid overdose per 100 ED visits in 2020 compared to the same rate in the combined periods of 2018-2019; A…		14% decline in all-cause ED visits; Detailed overdose visit counts and rates by year and stratified analysis in Table 2
Starks et al (2020)	Aug 28 2020	Cross-sectional; Comparative	Online survey	18+ cisgender sexual minority males who indicated their partner was cisgender male, excluding those reported vaginal sex	455 (Pre-pandemic); 455 (Post-pandemic)	US	Yes	Nov 1 2017 - Nov 30 2019 (Pre-pandemic); May 6 2020 - May 17 2020 (post-pandemic)		Significant decrease in total reporting of other illegal non-marijuana drug use from 22.9% pre-pandemic to 11% during pandemic (p<0.001); Significant decrease in reporting of methamphetamine use from 11.9% pre-pandemic to 7.3% during pandemic (p=0.02); Significant decrease in reporting of MDMA, GHB or Ketamine use from 13.4% pre-pandemic to 3.7% during pandemic (p<0.001); Significant decrease in …	In the post-pandemic group, other illegal non-marijuana drug use remained significantly associated with odds of condomless anal sex with casual partners, compared to no illegal non-marijuan drug use (adjusted OR = 5.22, p<0.01)
Rosenbaum et al (2021)	Dec 14 2020	Retrospective observational	Medical records - EHR	Patients seen and evaluated for for opioid overdose in an urban three-hospital health system in study region	46078 (Pre-pandemic); 35971 (Post-pandemic)	Philadelphia, PA	Yes	Dec 14 2019 - Mar 22 2020 (Pre-pandemic); Mar 23 2020 - Jun 30 2020							6.8% decline in opioid overdose from 1665 during pre-pandemic to 1551 during pandemic(OR = 1.2 [95% CI 1.12 -1.29], Fisher's exact test p < 0.0001)
Downs et al (2021)	Jun 2 2020	Retrospective observational	Texas PMP registry count of number of patients filled prescriptions of either an opioid or benzodiazepine product	Patients filled prescriptions of either an opioid or benzodiazepine product in study region	All unique patients filling new opioid prescriptions each day	Texas	Yes	Jan 5 2020 - Mar 20 2020 (Pre-pandemic, before restriction order on elective medical procedure); Mar 31 2020 - May 12 2020 (Post-pandemic, after restriction order)					Significant decrease in the number of patients who filled new opioid prescriptions (β =-6029, 95% CI = -8810.40, -3246.72) and new benzodiazepine prescriptions (β =-1982, 95% CI = -3712.43, -252.14) following restriction executive order	Significant decrease in the number of prescriber who issued new opioid prescriptions (β =-2784, 95% CI = -3671.09, -1896.19) and prescribers who issued new benzodizepine prescriptions (β =-708.62, 95% CI = -1190.54, -226.71) following restriction executive order
Jacka et al (2021)	Feb 15 2021	Cross-sectional	Survey	Patients in 8 opioid treatment programs part of a hybrid trial Project MIMIC, who were 18+ and and newly inducted on MOUD within the past 30 days	135 respondents	New England	No	May 2020 - July 2020	Probability of reporting increased substance use were greater among those in the polysubstance (prob=0.41, SE=0.08) and opioid classes (prob=0.46, SE=0.08) than in the minimal use class (prob=0.1, SE=0.08) (overall equality test of means p=0.003)			Probability of reporting difficulty accessing preferred substances were greater among those in the polysubstance (prob=0.3, SE=0.07) and opioid classes (prob=0.19, SE=0.07) than in the minimal use class (prob=0.0, SE=0.0) (overall equality test of means p<0.001)	Probability of reporting difficulty accessing sterile needles were greater among those in the polysubstance (prob=0.16, SE=0.06) and opioid classes (prob=0.06, SE=0.5) than in the minimal use class (prob=0.0, SE=0.0) (overall equality test of means p=0.002)	Probability of reporting difficulty accessing naloxone were greater among those in the polysubstance (prob=0.11, SE=0.07) and opioid classes (prob=0.07, SE=0.08) than in the minimal use class (prob=0.0, SE=0.0) (overall equality test of means p=0.007)			Only significant comparisons shown
Zubiago et al (2021)	Dec 22 2020	Retrospective observational	Medical records - EHR	PWUD that were hospitalized at TuftsMC with positive toxicology screened for fentanyl, amphetamines, cocaine, opiates, oxycodone, methadone, buprenorphine, benzodiazepines, or alcohol; or having a score of 8 or more on the CIWA scale and/or a score of 2 or more on the CAGE scale; or having been prescribed methadone, buprenorphine, naltrexone, acamprosate, or disulfiram	6637 hospitalizations (Pre-pandemic); 1489 hospitalizations (Post-pandemic)	Boston, Massachusetts	Yes	Jan 1 2017 - Dec 31 2019 (Pre-pandemic); Jan 1 2020 - Aug 31 2020 (Post-pandemic)					13.7% PWUD hospitalizations pre-pandemic had an HIV test, compared to 10.4% in Jan 2020, 5.3% in February 2020, 19.1% in March 2020, 28.2% in April 2020, ~12% in May 2020 to Aug 2020	PWUD hospitalization with stimulant use (OR: 2.70, CI = 1.90, 3.81), and benzodiazepines (OR: 1.53, CI = 1.03, 2.23) were significantly associated with increased odds of HIV testing
Khoury et al (2021)	May 27 2021	Retrospective observational	Medical records - EMS	Patients with incident included in the study region's EMS database	All occurrences of opioid-related EMS runs	Guilford County, North Carolina	Yes	Sep 1 2014 - Mar 9 2020 (Pre-pandemic); Mar 10 2020 - Sep 30 2020 (Post-pandemic)							Significant 37.4% increase in mean weekly in opioid overdose-related EMS runs during pandemic period (25.6, SE=5.6) compared to 29 weeks preceeding pandemic period (18.6, SE=6.6) (p<0.001), and a significant 24.3% increase compared to the mean number of runs in the same 29 weeks of previous year (20.6, SE=6.5) (p=0.003)	Significant 57.8% increase in mean number of naloxone administrations during pandemic period (22.3, SE=6.2) compared to 29 weeks preceeding pandemic period (14.1, SE=6.0) (p<0.001) Significant 84.8% increase in mean number of multiple naloxone administrations during pandemic period (5.0, SE=1.9) compared to 29 weeks preceeding pandemic period (2.7, SE=1.9) (p<0.001), and a significant 51.5% incre…
Buchheit et al (2021)	Apr 28 2021	Longitudinal	Clinic data	Patients receiving low threshold SUD treatment services at a clinic	NA	Portland, Oregon	Yes	January 2020 - August 2020					Number of new patient visits done via virtual visit: - January: 0 (0% of 23) - February: 0 (0% of 46) - March: 10 (23.3%) - April: 21 (63.6%) - May: 26 (74.3%) - June: 31 (73.8%) - July: 24 (70.6%) - August: 21 (65.6%)	Number of new patient visits done via telephone only: - January: 0 (0% of 23) - February: 0 (0% of 46) - March: 0 (0% of 43) - April: 10 (30.3%) - May: 9 (25.7%) - June: 11 (26.4%) - July: 10 (29%) - August: 11 (34.4%)			"On March 16th, OHSU declared mandatory telework for all employees who were able, and the DEA announced that patients could be initiated on buprenorphine through audio and visual telemedicine visit (virtual visit) without an in-person exam" "On March 31st, the DEA further relaxed regulations for initiation of buprenorphine-naloxone in new patients via telephone-only visits" Total number of patien…
Diaz-Martinez et al (2021)	May 19 2021	Longitudinal	Phone survey with sample based on recruitment to ongoing study	People living with and without HIV	Whole sample = 196 People living with HIV = 116 HIV-uninfected people = 80	Miami, Florida	Yes	During participant's last baseline visit (Pre-pandemic); July and August of 2020 (Post-pandemic)		Cocaine use: - Whole sample before covid: 32.65% - People living with HIV before covid: 26.7% - HIV-uninfected people before covid: 41.2% - Whole sample during covid: 14.3% - People living with HIV during covid: 13.8% - HIV-uninfected people during covid: 15.0%		Price of cocaine in the past month: 19 (9.7%)reported an increase Ability to get cocaine in the past month: 14 (7.14%) reported greater difficulty
Glenn et al 2021	Nov 3 2020	Retrospective observational	EMS system data	Patients receiving naloxone by EMS	Sample size pre-covid: 164 Sample size during-covid: 153	Tuscon, Arizona	Yes	Pre-pandemic: 01/01/20 to 02/15/20 During-pandemic: 03/16/20 to 04/30/20					Pre-pandemic, 24 of 164 (14.6%) patients who received naloxone via EMS were not transported. During the pandemic, 55 of 153 (35.9%) patients who received naloxone via EMS were not transported.				Relative risk of refusal for patients receiving naloxone during pandemic (compared to pre-pandemic): 2.45 RR among other patients (i.e. those not receiving naloxone): 1.39
Lucero et al (2020)	Sep 24 2020	Retrospective, observational, cross-sectional	Billing data	Individuals involved in emergency department encounters	Pre- shelter-in-place (SIP) order ED encounters = 25,884,384 Post-SIP order ED encounters = 339,054	16 states within the US	Yes	January 1, 2017–April 20, 2020							% Change in emergency department encounters involving non-alcohol substance use (eg, opioid, cannabis, sedatives) intoxication or complications compared to pre-SIP: -9.3%; SE = 0.020; LCI = -13.2%; UCI = -5.4% Estimate for all encounters (i.e. not only substance use): -39.6%; SE = 0.006; LCI = -40.8%; UCI = -38.5%		"ED encounters related to substance and alcohol abuse experienced the lowest reduction in the post-SIP period. For example, substance abuse-related ED encounters dropped by only 9.3% in the post-SIP period, while alcohol related encounters dropped by 27.5%. This effect may be explained by the previously well-documented relationship between large-scale disasters and increased drug and alcohol abus…
Mason et al (2021)	Apr 23 2021	Longitudinal	Cook County Medical Examiner’s Office data	Opioid-Involved Overdose Fatalities	A total of 4283 opioid overdose fatalities occurred during study period	Cook County, Illinois	Yes	Four time periods: (1) January 5, 2018 - December 3, 2019; (2) December 4, 2019 - March 20, 2020; (3) March 21-June 5, 2020; (4) June 6-December 23, 2020.							Mean deaths per week: - Period 1: 23.0 - Period 2: 35.1 - Period 3: 44.1 - Period 4: 32.7 Percentage of deaths involving fentanyl (SD): - Period 1: 73.9 (10.1) - Period 2: 75.4 (5.8) - Period 3: 78.7 (6.6) - Period 4: 81.9 (8.5) Percentage of deaths involving heroin (SD): - Period 1: 53.7 (10.8) - Period 2: 46.2 (9.5) - Period 3: 39.9 (5.6) - Period 4: 32.2 (8.8)		"Illinois enacted a stay-at home order on March 21, 2020; the order was lifted on May 30, 2020." Some of results already presented in another study by Mason "This report includes an expanded period, extending the time after the stay-at-home order by 3 additional months; a broadened consideration of the preexisting trend in increased fatalities; and new data on a select set of substances involved …
Nguyen et al (2020)	Dec 21 2020	Retrospective observational	Retail pharmacy claims database	Individuals who filled prescriptions	92% of retail pharmacy claims	US	Yes	Every week between May 1, 2019, and June 28, 2020 except for the week of March 8 to March 15, 2020, which was excluded because this was the week before the transitioning week (March 16).					Weekly growth rate in buprenorphine prescriptions fills for OUD between prepandemic and pandemic: -0.50% (95% CI: -0.84% to -0.15%) Stratification by funding source
Niles et al (2021)	Feb 5 2021	Retrospective observational	National clinical laboratory database	Presumptive immunoassay screening tests	872762 specimens	All 50 states and the District of Columbia	Yes	Baseline time period: January 1, 2019 - March 14, 2020 COVID-19 pandemic time period : March 15 - May 16, 2020		Positivity rates before covid: - fentanyl: 12482 / 293253 - heroin: 4265 / 460171 - opiates: 47124 / 773631 - cocaine: 16154 / 731717 - amphetamines: 18154 / 727733 - oxycodone: 12878 / 771841 - tramadol: 2987 / 236792 - gabapentin: 20586 / 156645 - benzodiazepines: 66695 / 744226 Positive rates during covid: - fentanyl: 1020 / 17456 - heroin: 337 / 26412 - opiates: 3077 / 45943 - cocaine: 971 / …	[Proportion] 8.7% patients during COVID-19 vs. 4.6% patients before COVID-19 also tested positive for non-prescribed fetanyl amongst those tested positive for amphetamines [Proportion] 8% patients during COVID-19 vs. 5.4% patients before COVID-19 also tested positive for non-prescribed fetanyl amongst those tested positive for benzodiazepines [Proportion] 9.9% patients during COVID-19 vs. 7.1% pa…
Pines et al (2021)	Apr 8 2021	Retrospective observational	Data from 18 general U.S. acute care hospital EDs	ED visits for substance use disorders	4.5 million ED visits	18 US. states	Yes	January–July 2019, January–July 2020							ED visits in 2020 (during pandemic; March 13–July 31); same period in 2019; Post/pre ratio - Opioid use disorder: 7297; 8009; 0.82 - Other substance use: 15857; 16798; 0.84 - All ED visits minus substance use and covid: 1086691; 1594397; 0.67 Additional stratification of these results
Shreffler et al (2021)	Mar 19 2021	Retrospective observational	Electronic medical health record and county coroner data	Patients presenting to trauma center with an overdose diagnosis	873 individuals had an overdose diagnosis in the ED and 440 individuals in the county died of drug overdose	Trauma center at University of Louisville in Jefferson County, Kentucky	Yes	16 weeks from the date that a state of emergency was declared by the governor (March 6, 2020). This is Period 3. Compared with: - Same time period in 2019 (Period 1) - 16 weeks prior to March 6, 2020 (Period 2)							Emergency overdose diagnoses: - Period 1: 259 - Period 2: 274 - Period 3: 340 3 vs 1: 1.31 3 vs 2: 1.24 County overdose deaths: - Period 1: 105 - Period 2: 137 - Period 3: 198 3 vs 1: 1.89 3 vs 2: 1.45
Stroever et al (2021)	Mar 26 2021	Retrospective observational	Master patient index data, a combination of clinical, financial, and administrative records	ED encounters attributed to mental health conditions in individuals 18 years and older seeking medical care	129,429 ED encounters	3 southwestern Connecticut hospitals	Yes	January–August 2019 and January–August 2020							Supplementary materials Encounters involving 'Other psychoactive substance abuse, uncomplicated': - 2019: 44 - 2020: 66 Encounters involving 'Opioid dependence with withdrawal': - 2019: 65 - 2020: 45
Duncan et al (2020)	Oct 8 2020	Retrospective observational	Census data from Hennepin County Jail medications for opioid use disorder program	Individuals with jail discharge accounted at the Hennepin County Jail in study region	4912 discharges (Pre-pandemic); 2794 discharges (Post-pandemic)	Minneapolis, Minnesota	Yes	Jan 1 2020 - February 29 2020 (pre-pandemic); Apr 1 2020 - May 31 2020 (Post-pandemic)		[OR] 1.49 (95% CI 1.05 - 2.12, p=0.027) Odds of reporting any cocaine use after COVID-19 pandemic vs. that before COVID-19 pandemic among individuals with jail discharges; [OR] 1.18 (95% CI 0.98-1.42, p=0.08) Odds of reporting any methamphetamine use after COVID-19 pandemic vs. that before COVID-19 pandemic among individuals with jail discharges; [OR] 1.01 (95% CI 0.89-1.25, p=0.54) Odds of repor…					[OR] 2.81 (95% CI 2.26-3.5, p<0.0001) Odds of receiving buprenorphine (initiation, maintenance, or taper) during jail stay after COVID-19 pandemic vs. that before COVID-19 pandemic among individuals with jail discharges
Palamar and Acosta (2020)	Dec 31 2020	Cross-sectional	Online survey	Electronic dance music (EDM) adult partygoers who live in study region and reported recent drug use	128 participants	New York	No	Apr 18 2020 - May 25 2020		[Proportion] 78.6% of participants with recent cocaine use reported reduced frequency of use of cocaine; [Proportion] 71.1% of participants with recent ecstasy use reported reduced frequency of use of ecstasy; [Proportion] 68% of participants with recent LSD use reported reduced frequency of use of LSD; [Proportion] 7.1% of participants with recent cocaine use reported increased frequency of use …		[Proportion] 4.8% of participants with recent cocaine use reported reduction in rug cost; [Proportion] 7.9% of participants with recent ecstasy use reported reduction in drug cost; [Proportion] 12% of participants with recent LSD use reported reduction in drug cost [Proportion] 11.9% of participants with recent cocaine use reported increase in drug cost; [Proportion] 10.5% of participants with re…
Palamar et al (2021)	Mar 2 2021	Retrospective pre-post	High Intensity Drug Trafficking Areas drug seizure data	Drug seizure (cocaine, meth, heroin, fentanyl) accounts in study reguibs	All drug seizures	Washington DC/ Baltimore, Chicago, Ohio, New Mexico, and North Florida	Yes	Mar 1 2019 - Sep 30 2020				[Regression slope Beta] -0.02 (SE 0.01, p=0.046) Monthly number of all drug seizures significantly decreased from Mar-19 to Apr-20
Holland et al	Feb 3 2021	Retrospective pre-post	CDC's National Syndrome Surveillance Program data	Patients presenting at ED in study region	190M ED visits from CDC surveillance database	US	Yes	Dec 30 2018 - Mar 16 2020 (Pre-pandemic); Mar 17 2020 - Oct 10 2020 (Post-pandemic)							[Mean ED visit rate] 968.6 Proportion of ED visits associated with opioid overdose per 100000 ED visits during Mar-20 to Oct-20 pandemic period [Mean ED visit rate] 711.1 Proportion of ED visits associated with opioid overdose per 100000 ED visits during Mar-19 to Oct-19 control period [Mean ED visit rate] 709.5 Proportion of ED visits associated with opioid overdose per 100000 ED visits during D…
Herring et al	Dec 26 2020	Retrospective pre-post	Data from CA Bridge	Patients identified with and treated for OUD monitored by the California Bridge initiative across a subset of 52 hospitals	All patients meeting CA Bridge criteria across 52 hospitals, ED and inpatients	California	Yes	May 1 2019 - Mar 31 2020 (Pre-pandemic); Apr 1 2020 - Apr 31 2020 (Post-pandemic)					[Percent change] 37% decrease in the number of patients identified with OUD after stay-at-home orders compared to pre-COVID-19 [Percent change] 34% decrease in the number of patients who accepted a buprenorphine referral after stay-at-home orders compared to pre-COVID-19	[Percent change] 48% decrease in the number of patients who were prescribed buprenorphine after stay-at-home orders compared to pre-COVID-19 [Percent change] 53% decrease in the number of patients who were administered buprenorphine after stay-at-home orders compared to pre-COVID-19 [Percent change] 33% decrease in the number of patients who attended at least one follow-up visit for addiction tre…
